# Supplementary material for: Comparison of Staphylococcus Phage K with Close Phage Relatives Commonly Employed in Phage Therapeutics
Source: Antibiotics (Basel). 2018 Apr 25;7(2):37. doi: 10.3390/antibiotics7020037 (PMC6022877; doi:10.3390/antibiotics7020037)
Supplement: Supplementary file 1 [file antibiotics-07-00037-s001.zip]

Archive with 4 entries (4 files):
- Ajuebor et al. supplementary material Table S1_CB.xlsx
- Ajuebor et al. supplementary material Table S3-S7, Figure S1-S3_final corrections.docx
- Ajuebor et al. supplemantary material Table S8_CB.xlsx
- Ajuebor et al. supplemantary material Table S2_CB.xlsx
