# Supplementary material for: Comparison of Staphylococcus Phage K with Close Phage Relatives Commonly Employed in Phage Therapeutics
Source: Antibiotics (Basel). 2018 Apr 25;7(2):37. doi: 10.3390/antibiotics7020037 (PMC6022877; doi:10.3390/antibiotics7020037)
Supplement: Supplementary file 1 [file antibiotics-07-00037-s001.zip › Ajuebor et al. supplementary material Table S1_CB.xlsx]

## Sheet: Sheet1
Table S1: Annotation of the Staphylococcal phage vB_SauM_B1
ORF	Predicted function	Start	stop	F/R	Size (aa)	Mw (kDa)	Start Codon	Stop Codon	Best match (Blastp results)	% Identity	E-value	Accession number
PhageB1_001	putative terminal repeat encoded protein	486	785	F	99	11.6	ATG	TAA	ORF150 [Staphylococcus virus G1]	1	5e-65	YP_241022.1
PhageB1_002	putative terminal repeat encoded protein	801	986	F	61	6.8	ATG	TAG	TreB [Staphylococcus phage A5W]	1	9e-31	AHL83358.1
PhageB1_003	putative terminal repeat encoded protein	1093	1383	F	96	11.3	ATG	TAA	ORF156 [Staphylococcus virus G1]	1	2e-61	YP_241024.1
PhageB1_004	putative terminal repeat encoded protein	1383	1670	F	95	10.9	ATG	TAA	ORF158 [Staphylococcus virus G1]	1	2e-61	YP_241025.1
PhageB1_005	putative terminal repeat encoded protein	1670	1963	F	97	11.5	ATG	TAA	ORF154 [Staphylococcus virus G1]	1	3e-64	YP_241026.1
PhageB1_006	putative terminal repeat encoded protein	1967	2224	F	85	10.2	ATG	TAG	ORF175 [Staphylococcus virus G1]	1	5e-55	YP_241027.1
PhageB1_007	putative terminal repeat encoded protein	2302	2541	F	79	9.2	ATG	TAG	ORF183 [Staphylococcus virus G1]	1	2e-50	YP_241028.1
PhageB1_008	putative terminal repeat encoded protein	2552	2899	F	115	13.7	ATG	TGA	ORF125 [Staphylococcus virus G1]	1	2e-77	YP_241029.1
PhageB1_009	putative terminal repeat encoded protein	3446	3108	R	112	13.5	ATG	TAA	ORF128 [Staphylococcus phage G1]	1	2e-71	YP_241030.1
PhageB1_010	putative terminal repeat encoded protein	3757	4065	F	102	11.8	ATG	TAA	ORF145 [Staphylococcus virus G1]	1	1e-69	YP_241031.1
PhageB1_011	putative terminal repeat encoded protein	4271	4555	F	94	11	ATG	TAA	ORF159 [Staphylococcus virus G1]	1	8e-64	YP_241032.1
PhageB1_012	putative terminal repeat encoded protein	4630	4821	F	63	7.7	ATG	TAA	ORF221 [Staphylococcus virus G1]	1	1e-37	YP_241033.1
PhageB1_013	putative HNH homing endonuclease	5626	5138	R	162	19.6	ATG	TAA	ORF085 [Staphylococcus virus G1]	1	5e-115	YP_241035.1
PhageB1_014	putative terminal repeat encoded protein	5794	5952	F	52	6.1	ATG	TAA	hypothetical protein [Staphylococcus phage Team1]	1	3e-27	YP_009098148.1
PhageB1_015	putative terminal repeat encoded protein	6022	6153	F	43	5.2	ATG	TAA	ORF297 [Staphylococcus virus G1]	1	1e-21	YP_241036.1
PhageB1_016	putative terminal repeat encoded protein	6321	6644	F	107	12.4	ATG	TAA	ORF135 [Staphylococcus phage G1]	0.99	3e-71	YP_241037.1
PhageB1_017	Hypothetical protein	6744	6980	F	78	9.1	ATG	TAG	hypothetical protein CPT_phageK_gp017 [Staphylococcus virus K]	1	1e-47	YP_009041239.1
PhageB1_018	putative terminal repeat encoded protein	7060	7530	F	156	17.8	ATG	TAG	ORF092 [Staphylococcus virus G1]	1	3e-105	YP_241038.1
PhageB1_019	putative terminal repeat encoded protein	7560	7685	F	41	4.6	ATG	TAA	ORF166 [Staphylococcus virus G1]	1	2e-20	YP_241041.1
PhageB1_020	putative terminal repeat encoded protein	7770	7949	F	59	7.2	ATG	TAA	hypothetical protein [Staphylococcus phage ISP]	1	4e-33	CCA65883.1
PhageB1_021	Hypothetical protein	8519	8283	R	78	9.6	ATG	TAA	hypothetical protein SA5_0153/152 [Staphylococcus phage SA5]	1	4e-50	AFV80807.1
PhageB1_022	Hypothetical protein	9006	8521	R	161	19.1	ATG	TAA	ORF088 [Staphylococcus virus G1]	1	3e-111	YP_241045.1
PhageB1_023	Hypothetical protein	9426	9019	R	135	16.5	ATG	TAA	ORF109 [Staphylococcus virus G1]	1	3e-94	YP_241046.1
PhageB1_024	Hypothetical protein	9857	9426	R	143	17.3	ATG	TAA	ORF103 [Staphylococcus virus G1]	1	5e-96	YP_241047.1
PhageB1_025	Hypothetical protein	10051	9860	R	63	7.9	ATG	TAA	ORF224 [Staphylococcus virus G1]	1	1e-36	YP_241048.1
PhageB1_026	putative membrane protein	10533	10048	R	161	18.3	ATG	TGA	conserved hypothetical protein [Staphylococcus phage Sb-1]	1	1e-110	YP_008873528.1
PhageB1_027	Hypothetical protein	10957	10526	R	143	16.7	ATG	TAA	ORF104 [Staphylococcus virus G1]	1	2e-98	YP_241050.1
PhageB1_028	putative nucleotidyl transferase	11513	10971	R	180	21.5	ATG	TAA	ORF073 [Staphylococcus virus G1]	1	4e-126	YP_241051.1
PhageB1_029	Hypothetical protein	12013	11525	R	162	19.5	ATG	TAG	ORF086 [Staphylococcus virus G1]	1	7e-118	YP_241052.1
PhageB1_030	Hypothetical protein	12424	12026	R	132	16.1	ATG	TAA	ORF111 [Staphylococcus virus G1]	1	1e-89	YP_241053.1
PhageB1_031	putative serine threonine protein phosphatase I	13128	12421	R	235	27.7	ATG	TGA	serine threonine protein phosphatase I [Staphylococcus phage JD007]	1	2e-172	YP_007112835.1
PhageB1_032	Hypothetical protein	13779	13228	R	183	21	ATG	TAA	ORF070 [Staphylococcus phage G1]	0.99	2e-128	, YP_241055.1
PhageB1_033	putative tail protein	14115	13798	R	105	11.8	GTG	TAA	ORF138 [Staphylococcus virus G1]	0.99	4e-67	YP_241056.1
PhageB1_034	Hypothetical protein	15649	15101	R	182	21.9	ATG	TGA	ORF071 [Staphylococcus virus G1]	0.99	8e-125	YP_241057.1
PhageB1_035	Hypothetical protein	15871	15653	R	72	8.4	ATG	TAA	ORF201 [Staphylococcus virus G1]	1	4e-44	YP_241058.1
PhageB1_036	Hypothetical protein	16066	15872	R	64	7.6	ATG	TAA	ORF218 [Staphylococcus virus G1]	1	2e-38	YP_241059.1
PhageB1_037	Hypothetical protein	16793	16056	R	245	28.7	ATG	TAA	ORF050 [Staphylococcus virus G1]	1	3e-175	YP_241060.1
PhageB1_038	Hypothetical protein	16960	16856	R	34	4.1	ATG	TAA	ORF437 [Staphylococcus virus G1]	1	1e-14	YP_241061.1
PhageB1_039	Hypothetical protein	17211	16972	R	79	9.4	ATG	TAA	gpORF020 [Staphylococcus phage A5W]	1	3e-51	ACB89011.1
PhageB1_040	Hypothetical protein	17602	17213	R	129	15.2	ATG	TAA	ORF114 [Staphylococcus virus G1]	1	7e-90	YP_241063.1
PhageB1_041	Hypothetical protein	17874	17701	R	57	6.8	ATG	TAA	ORF245 [Staphylococcus virus G1]	1	7e-35	YP_241064.1
PhageB1_042	Hypothetical protein	18397	17915	R	160	18.8	ATG	TGA	ORF090 [Staphylococcus virus G1]	1	7e-111	YP_241065.1
PhageB1_043	Hypothetical protein	18989	18447	R	180	20.4	ATG	TAA	ORF072 [Staphylococcus virus G1]	1	4e-124	YP_241066.1
PhageB1_044	Hypothetical protein	19522	18989	R	177	20.7	ATG	TAA	ORF077 [Staphylococcus virus G1]	1	1e-124	YP_241067.1
PhageB1_045	putative membrane protein	19689	19525	R	54	6.3	ATG	TAA	ORF256 [Staphylococcus virus G1]	1	7e-30	YP_241068.1
PhageB1_046	putative membrane protein	19967	19692	R	91	10.9	ATG	TAA	ORF163 [Staphylococcus virus G1]	1	8e-54	YP_241069.1
PhageB1_047	Hypothetical protein	20812	19967	R	281	31.7	ATG	TAA	ORF038 [Staphylococcus virus G1]	1	0	YP_241070.1
PhageB1_048	putative AAA family ATPase	21942	20824	R	372	42.2	ATG	TAG	ORF024 [Staphylococcus virus G1]	1	0	YP_241071.1
PhageB1_049	Hypothetical protein	22422	22096	R	108	13	GTG	TAA	ORF134 [Staphylococcus virus G1]	0.99	3e-73	YP_241072.1
PhageB1_050	Hypothetical protein	22831	22415	R	138	16	ATG	TAA	ORF106 [Staphylococcus virus G1]	1	5e-96	YP_241073.1
PhageB1_051	putative nucleoside triphosphate pyrophosphohydrolase	23268	22966	R	100	11.3	ATG	TAA	ORF149 [Staphylococcus virus G1]	1	7e-65	YP_241074.1
PhageB1_052	Hypothetical protein	23456	23268	R	62	7.3	ATG	TAA	ORF228 [Staphylococcus virus G1]	1	2e-35	YP_241075.1
PhageB1_053	Hypothetical protein	23661	23500	R	53	6.4	ATG	TAA	ORF259 [Staphylococcus virus G1]	1	6e-30	YP_241076.1
PhageB1_054	Hypothetical protein	25709	23661	R	682	79.8	ATG	TAA	ORF007 [Staphylococcus virus G1]	1	0	YP_241077.1
PhageB1_055	Hypothetical protein	26050	25787	R	87	10.1	ATG	TAA	ORF172 [Staphylococcus virus G1]	1	7e-56	YP_241079.1
PhageB1_056	Hypothetical protein	26240	26067	R	57	6.7	TTG	TAG	hypothetical protein [Staphylococcus phage JD007]	0.98	7e-32	YP_007112812.1
PhageB1_057	MbpB (putative membrane protein)	26825	26247	R	192	21.4	ATG	TAG	ORF068 [Staphylococcus virus G1]	1	7e-131	YP_241080.1
PhageB1_058	putative nucleoside 2-deoxyribosyltransferase	27444	26818	R	208	23.8	ATG	TAA	ORF061 [Staphylococcus virus G1]	1	2e-151	YP_241081.1
PhageB1_059	putative DNA ligase	28333	27437	R	298	35	ATG	TAA	ORF032 [Staphylococcus virus G1]	1	0	YP_241082.1
PhageB1_060	Hypothetical protein	28557	28333	R	74	8.2	ATG	TAA	hypothetical protein [Staphylococcus phage JD007]	1	1e-40	YP_007112808.1
PhageB1_061	putative PhoH-related protein	29366	28626	R	246	28.6	ATG	TAA	ORF049 [Staphylococcus virus G1]	1	0	YP_241083.1
PhageB1_062	Hypothetical protein	30032	29418	R	204	23	ATG	TAG	ORF063 [Staphylococcus virus G1]	1	4e-145	YP_241084.1
PhageB1_063	putative ribonuclease	30473	30048	R	141	15.8	ATG	TAA	ORF096 [Staphylococcus virus G1]	1	2e-95	YP_241085.1
PhageB1_064	Hypothetical protein	30654	30463	R	63	7.5	ATG	TAG	ORF222 [Staphylococcus virus G1]	1	5e-38	YP_241086.1
PhageB1_065	Hypothetical protein	31318	30677	R	213	24.6	ATG	TAA	ORF057 [Staphylococcus virus G1]	1	1e-144	YP_241087.1
PhageB1_066	putatitive transcriptional regulator	31538	31308	R	76	8.8	ATG	TAA	ORF187 [Staphylococcus virus G1]	1	2e-47	YP_241088.1
PhageB1_067	Hypothetical protein	31768	31541	R	75	9.2	ATG	TAA	ORF190 [Staphylococcus virus G1]	1	1e-45	YP_241089.1
PhageB1_068	putative transglycosylase	32570	31878	R	230	24.8	ATG	TAA	ORF054 [Staphylococcus virus G1]	1	3e-168	YP_241090.1
PhageB1_069	Hypothetical protein	33392	32757	R	211	24.8	ATG	TAA	ORF058 Staphylococcus virus G1	1	1e-152	YP_241091.1
PhageB1_070	Putative membrane protein	34250	33459	R	263	29.4	ATG	TAA	ORF044 [Staphylococcus virus G1]	1	0	YP_241091.2
PhageB1_071	Hypothetical protein	34558	34250	R	102	12.2	ATG	TAA	ORF146 [Staphylococcus virus G1]	1	8e-66	YP_241093.1
PhageB1_072	putative endolysin	35300	34671	R	209	23.1	ATG	TAG	ORF060 [Staphylococcus virus G1]	1	3e-155	YP_241094.1
PhageB1_073	Hypothetical protein	35371	35297	R	24	2.8	TTG	TGA	exodeoxyribonuclease VII large subunit [Enterococcus termitis]	0.37	2.8	WP_069661600.1
PhageB1_074	putative HNH endonuclease	36071	35571	R	166	19.3	ATG	TAA	ORF084 [Staphylococcus virus G1]	0.99	2e-115	YP_241095.1
PhageB1_075	putative endolysin	37034	36231	R	267	29.8	ATG	TAA	ORF042 [Staphylococcus virus G1]	1	0	YP_241096.1
PhageB1_076	putative holin	37537	37034	R	167	18.1	ATG	TAA	ORF083 [Staphylococcus virus G1]	1	5e-117	YP_241097.1
PhageB1_077	Hypothetical protein	37807	37622	R	61	7.1	ATG	TAA	ORF233 [Staphylococcus virus G1]	1	2e-34	YP_241098.1
PhageB1_078	Hypothetical protein	39572	39354	R	72	8.7	ATG	TAA	ORF200 [Staphylococcus virus G1]	1	7e-46	YP_241099.1
PhageB1_079	Hypothetical protein	40259	40050	R	69	8	ATG	TAA	ORF207 [Staphylococcus virus G1]	1	3e-43	YP_241100.1
PhageB1_080	Hypothetical protein	40604	40272	R	110	12.5	TTG	TAG	ORF209 [Staphylococcus virus G1]	0.99	2e-69	YP_007112791.1
PhageB1_081	putative membrane protein	40943	40617	R	108	13.1	TTG	TAG	hypothetical protein [Staphylococcus phage IME-SA2]	0.99	7e-71	AKC02471.1
PhageB1_082	Hypothetical protein	41242	40976	R	88	10.1	ATG	TAA	ORF169 [Staphylococcus virus G1]	1	6e-51	YP_241102.1
PhageB1_083	Putative membrane protein	41503	41769	F	88	10.3	ATG	TAA	ORF168 [Staphylococcus virus G1]	1	7e-55	YP_241103.1
PhageB1_084	Hypothetical protein	41747	42025	F	92	10.6	ATG	TGA	ORF161 [Staphylococcus virus G1]	1	2e-61	YP_241104.1
PhageB1_085	Hypothetical protein	42022	42432	F	136	15.6	TTG	TAA	ORF133 [Staphylococcus virus G1]	0.99	5e-92	YP_241105.1
PhageB1_086	putative terminase large subunit	42447	42644	F	65	7.7	ATG	TAA	terminase large subunit [Staphylococcus phage Team1]	1	4e-41	YP_009098219.1
PhageB1_087	Hypothetical protein	42938	43909	F	323	38.6	TTG	TAA	hypothetical protein [Staphylococcus phage Team1]	0.99	0	YP_009098220.1
PhageB1_088	putative terminase large subunit	44050	45597	F	515	59.7	ATG	TAG	Ter [Staphylococcus phage MSA6]	1	0	AFN38730.1
PhageB1_089	putative structural protein	45590	46411	F	273	30.7	ATG	TAG	hypothetical protein [Staphylococcus phage Team1]	1	0	YP_009098222.1
PhageB1_090	Hypothetical protein	46398	46571	F	57	6.7	GTG	TGA	ORF235 [Staphylococcus virus G1]	1	4e-30	YP_240894.1
PhageB1_091	Hypothetical protein	46568	47047	F	159	18.5	ATG	TAA	ORF091 [Staphylococcus virus G1]	1	1e-110	YP_240895.1
PhageB1_092	putative membrane protein	47140	48270	F	376	41.2	ATG	TAA	membrane protein [Staphylococcus phage Team1]	0.99	0	YP_009098225.1
PhageB1_093	putative membrane protein	48346	48696	F	116	13.1	TTG	TAA	ORF120 [Staphylococcus virus G1]	0.99	4e-74	YP_240898.1
PhageB1_094	putative portal protein	48714	49085	F	123	14.5	TTG	TAG	hypothetical protein [Staphylococcus phage phiIPLA-RODI]	1	9e-84	YP_009195910.1
PhageB1_095	putative portal protein	49089	50780	F	563	64.1	TTG	TAG	ORF014 [Staphylococcus virus G1]	0.99	0	YP_240900.1
PhageB1_096	putitive prohead protease	50974	51747	F	257	28.6	TTG	TAG	ORF048 [Staphylococcus virus G1]	0.99	0	YP_240901.1
PhageB1_097	Hypothetical protein	51766	52722	F	318	35.9	ATG	TAA	ORF029 [Staphylococcus virus G1],	1	0	YP_240902.1
PhageB1_098	putative major capsid protein	52838	54229	F	463	51.2	ATG	TAA	ORF016 [Staphylococcus virus G1]	1	0	YP_240903.1
PhageB1_099	Hypothetical protein	54321	54617	F	98	11.3	ATG	TAA	ORF151 [Staphylococcus virus G1]	1	1e-60	YP_240904.1
PhageB1_100	Hypothetical protein	54630	55538	F	302	34.2	ATG	TAA	ORF030 [Staphylococcus virus G1]	1	0	YP_240905.1
PhageB1_101	Putative capsid protein	55552	56430	F	292	33.7	ATG	TAA	ORF034 [Staphylococcus virus G1]	1	0	YP_240906.1
PhageB1_102	Hypothetical protein	56430	57050	F	206	23.8	ATG	TAA	ORF062 [Staphylococcus virus G1]	1	1e-149	YP_240907.1
PhageB1_103	Hypothetical protein	57069	57905	F	278	31.8	ATG	TAG	ORF039 [Staphylococcus virus G1]	1	0	YP_240908.1
PhageB1_104	Hypothetical protein	57907	58122	F	71	8.3	ATG	TAA	ORF202 [Staphylococcus virus G1]	1	3e-46	YP_240909.1
PhageB1_105	putative tail sheath protein	58149	59912	F	587	64.5	ATG	TAG	putative tail sheath protein [Staphylococcus virus K]	0.99	0	YP_009041322.1
PhageB1_106	putative tail tube protein	59985	60413	F	142	15.9	ATG	TAA	ORF105 [Staphylococcus virus G1]	1	8e-101	YP_240911.1
PhageB1_107	Hypothetical protein	60510	60650	F	46	5.4	ATG	TAA	ORF293 [Staphylococcus virus G1]	1	1e-23	YP_240912.1
PhageB1_108	Hypothetical protein	60693	61151	F	152	18.1	ATG	TAA	ORF093 [Staphylococcus virus G1]	1	1e-108	YP_240913.1
PhageB1_109	Putative membrane protein	61164	61358	F	64	7.2	ATG	TAG	ORF215 [Staphylococcus virus G1]	1	5e-35	YP_240914.1
PhageB1_110	putative virion component	61440	61751	F	103	12.3	ATG	TAA	ORF141 [Staphylococcus virus G1]	1	9e-67	YP_240915.1
PhageB1_111	Hypothetical protein	61883	62341	F	152	18.1	ATG	TAA	ORF095 [Staphylococcus virus G1]	1	3e-106	YP_240916.1
PhageB1_112	putative tail morphogenetic protein	62385	62921	F	178	20.9	ATG	TAA	ORF074 [Staphylococcus virus G1]	1	7e-127	YP_240917.1
PhageB1_113	putative DNA transfer protein	62977	67032	F	1351	143.8	ATG	TAG	DNA transfer protein [Staphylococcus phage IME-SA118]	1	0	AKQ07126.1
PhageB1_114	putative secretory antigen SsaA-like protein	67111	69537	F	808	91.2	ATG	TAA	secretory antigen SsaA-like protein [Staphylococcus phage IME-SA119]	0.99	0	AKQ07397.1
PhageB1_115	putative peptidoglycan hydrolase, tail morphogenetic protein E	69551	70438	F	295	34.6	ATG	TAA	ORF033 [Staphylococcus virus G1]	1	0	YP_240922.1
PhageB1_116	putative phosphodiesterase	70438	72984	F	848	96.1	ATG	TAA	ORF004 [Staphylococcus virus G1]	1	0	YP_240923.1
PhageB1_117	Hypothetical protein	73091	73882	F	263	29.3	ATG	TAA	ORF043 [Staphylococcus virus G1]	1	0	YP_240924.1
PhageB1_118	Hypothetical protein	73882	74406	F	174	20	ATG	TAA	ORF078 [Staphylococcus virus G1]	1	2e-122	YP_240925.1
PhageB1_119	putative baseplate protein	74406	75110	F	234	26.6	ATG	TAG	ORF052 [Staphylococcus virus G1]	1	2e-172	YP_240926.1
PhageB1_120	putative baseplate J protein	75125	76171	F	348	39.2	ATG	TAA	ORF027 [Staphylococcus virus G1]	1	0	YP_240927.1
PhageB1_121	putative tail morphogenetic protein F	76192	79251	F	1019	116.4	GTG	TAA	conserved hypothetical protein [Staphylococcus phage Sb-1]	0.99	0	YP_008873618.1
PhageB1_122	putative structural protein	79362	79883	F	173	19.2	ATG	TAA	ORF079 [Staphylococcus virus G1]	1	2e-123	YP_240929.1
PhageB1_123	putative adsorption-associated tail protein	79904	83362	F	1152	129.1	ATG	TAA	ORF002 [Staphylococcus virus G1]	1	0	YP_240930.1
PhageB1_124	Hypothetical protein	83411	83569	F	52	6.2	ATG	TAG	ORF262 [Staphylococcus virus G1]	1	2e-27	YP_240931.1
PhageB1_125	putative capsid and scaffold protein	83570	85492	F	640	72.6	ATG	TAA	capsid and scaffold protein [Staphylococcus phage IME-SA2]	1	0	AKC02517.1
PhageB1_126	Hypothetical protein	85440	85889	F	124	14.6	ATG	TAA	ORF117 [Staphylococcus virus G1]	1	9e-85	YP_240933.1
PhageB1_127	putative structural protein	85896	87272	F	458	50.4	ATG	TAG	putative structural protein [Staphylococcus phage SA5]	0.99	0	AFV80704.1
PhageB1_128	putative DNA helicase	87364	89112	F	582	67.2	ATG	TAG	ORF012 [Staphylococcus virus G1]	1	0	YP_240935.1
PhageB1_129	putative Rep protein	89124	90737	F	537	63.2	ATG	TAA	ORF013 [Staphylococcus virus G1]	1	0	YP_240936.1
PhageB1_130	putative DNA helicase	90730	92172	F	480	54.6	ATG	TAA	ORF015 [Staphylococcus virus G1]	1	0	YP_240937.1
PhageB1_131	putative recombination exonuclease	92251	93288	F	315	40.1	ATG	TAA	ORF028 [Staphylococcus virus G1]	1	0	YP_240938.1
PhageB1_132	Hypothetical protein	93288	93665	F	125	14.9	ATG	TAA	ORF110 [Staphylococcus virus G1]	1	2e-86	YP_240939.1
PhageB1_133	putative recombination related exonuclease	93665	95584	F	639	73.4	ATG	TAA	ORF009 [Staphylococcus virus G1]	1	0	YP_240940.1
PhageB1_134	Hypothetical protein	95584	96180	F	198	23.2	ATG	TAG	hypothetical protein [Staphylococcus phage IME-SA1]	1	4e-143	AKC02281.1
PhageB1_135	putative DNA primase	96195	97262	F	355	40.9	ATG	TAG	ORF026 [Staphylococcus virus G1]	1	0	YP_240942.1
PhageB1_136	Hypothetical protein	97329	97667	F	112	13	ATG	TAA	ORF127 [Staphylococcus virus G1]	1	1e-72	YP_240943.1
PhageB1_137	Hypothetical protein	97667	98119	F	150	17.1	ATG	TAA	ORF098 [Staphylococcus virus G1]	1	9e-100	YP_240944.1
PhageB1_138	putative resolvase	98106	98714	F	202	23.6	ATG	TAA	ORF064 [Staphylococcus virus G1]	1	7e-149	YP_240945.1
PhageB1_139	putative ribonuclotide reductase stimulatory protein	98731	99123	F	143	16.2	ATG	TAA	ribonucleotide reductase stimulatory protein [Staphylococcus phage Team1]	1	3e-98	YP_009098273.1
PhageB1_140	putative ribonucleotide reductase of class Ib (aerobic) alpha subunit	99138	101252	F	704	80.2	ATG	TAG	ribonucleotide reductase of class Ib (aerobic) alpha subunit [Staphylococcus phage IME-SA2]	0.99	0	AKC02533.1
PhageB1_141	putative ribonucleotide reductase minor subunit	101266	102315	F	349	40.4	ATG	TAA	putative ribonucleotide reductase minor subunit [Staphylococcus phage GH15]	1	0	YP_007002259.1
PhageB1_142	Hypothetical protein	102333	102662	F	109	12.4	ATG	TAG	ORF130 [Staphylococcus virus G1]	1	2e-73	YP_240949.1
PhageB1_143	putative thioredoxin-like protein	102646	102966	F	106	12.1	ATG	TAA	thioredoxin-like protein [Staphylococcus phage JD007]	1	7e-70	YP_007112949.1
PhageB1_144	Hypothetical protein	103173	103769	F	198	23.5	ATG	TAA	ORF066 [Staphylococcus virus G1]	0.99	1e-140	YP_240951.1
PhageB1_145	putative integration host factor	103779	104084	F	101	11.9	ATG	TAA	ORF147 [Staphylococcus virus G1]	1	5e-67	YP_240952.1
PhageB1_146	putative DNA polymerase	104160	105032	F	290	33.2	ATG	TGA	putative DNA polymerase A [Staphylococcus virus K]	1	0	YP_009041363.1
PhageB1_147	Hypothetical protein	105198	105710	F	170	20.3	GTG	TAA	ORF081 [Staphylococcus virus G1]	0.99	7e-119	YP_240954.1
PhageB1_148	putative DNA polymerase-associated exonuclease	105846	107189	F	447	52.8	ATG	TAA	PolA [Staphylococcus phage MSA6]	0.99	0	AFN38789.1
PhageB1_149	putative HNH endonuclease	107457	108164	F	235	27.5	ATG	TAA	putative HNH endonuclease [Staphylococcus virus K]	1	2e-170	YP_009041365.1
PhageB1_150	putative DNA polymerase	108398	109258	F	286	32.9	ATG	TAA	DNA polymerase [Staphylococcus phage phiIPLA-RODI]	1	0	YP_009195964.1
PhageB1_151	Hypothetical protein	109327	109569	F	80	9	GTG	TAA	ORF181 [Staphylococcus virus G1]	0.99	5e-50	YP_240959.1
PhageB1_152	Hypothetical protein	109586	110068	F	160	18.9	ATG	TAA	ORF089 [Staphylococcus virus G1]	1	8e-116	YP_240960.1
PhageB1_153	Hypothetical protein	110155	111426	F	423	46.9	ATG	TAA	ORF020 [Staphylococcus virus G1]	1	0	YP_240961.1
PhageB1_154	putative DNA repair protein	111486	111710	F	74	7.9	ATG	TAG	recombinase a [Staphylococcus phage Team1]	1	8e-45	YP_009098288.1
PhageB1_155	putative endonuclease	112055	113023	F	322	38.3	ATG	TAA	endonuclease [Staphylococcus phage Team1]	1	0	YP_009098289.1
PhageB1_156	putative DNA repair protein	113171	114118	F	315	35.7	ATG	TAA	ORF021 [Staphylococcus virus G1]	1	0	YP_240962.1
PhageB1_157	Hypothetical protein	114122	114475	F	117	13.4	ATG	TAA	ORF121 [Staphylococcus virus G1]	1	5e-80	YP_240963.1
PhageB1_158	putative RNA polymerase sigma factor	114462	115124	F	220	26.6	ATG	TAG	ORF056 [Staphylococcus virus G1]	1	5e-157	YP_240964.1
PhageB1_159	putative Ig-like protein	115252	115884	F	210	23.2	ATG	TAA	hypothetical protein [Staphylococcus phage IME-SA1]	0.99	2e-146	AKC02307.1
PhageB1_160	putative major tail ptotein	115907	116419	F	173	18.2	ATG	TAG	putative major tail protein [Staphylococcus phage SA5]	1	6e-117	AFV80732.1
PhageB1_161	putative major tail protein	116434	116661	F	75	7.8	ATG	TAA	ORF189 [Staphylococcus virus G1]	1	1e-45	YP_240967.1
PhageB1_162	Hypothetical protein	116757	117017	F	86	10.3	ATG	TAA	ORF174 [Staphylococcus virus G1]	1	1e-55	YP_240968.1
PhageB1_163	Hypothetical protein	117021	117776	F	251	29.2	ATG	TAA	ORF046 [Staphylococcus virus G1]	1	0	YP_240969.1
PhageB1_164	putative DNA repair exonuclease	117769	119019	F	416	47.6	ATG	TAA	ORF022 [Staphylococcus virus G1]	1	0	YP_240970.1
PhageB1_165	Hypothetical protein	119033	119401	F	122	14	ATG	TGA	ORF118 [Staphylococcus virus G1]	1	2e-81	YP_240971.1
PhageB1_166	Hypothetical protein	119388	119699	F	103	12	ATG	TAG	ORF143 [Staphylococcus virus G1]	1	7e-69	YP_240972.1
PhageB1_167	Hypothetical protein	119763	120299	F	178	20.8	ATG	TAA	ORF075 [Staphylococcus virus G1]	1	4e-128	YP_240973.1
PhageB1_168	Hypothetical protein	120292	121059	F	255	30.1	ATG	TAG	ORF045 [Staphylococcus virus G1]	1	0	YP_240974.1
PhageB1_169	Hypothetical protein	121037	121483	F	148	17.3	ATG	TAA	ORF099 [Staphylococcus virus G1]	1	2e-104	YP_240975.1
PhageB1_170	Hypothetical protein	121483	122346	F	287	32.4	ATG	TAG	ORF036 [Staphylococcus virus G1]	1	0	YP_240976.1
PhageB1_171	Hypothetical protein	122718	123449	F	243	28.4	ATG	TAG	ORF047 [Staphylococcus virus G1]	1	5e-174	YP_240977.1
PhageB1_172	Hypothetical protein	123467	123925	F	152	17.8	ATG	TAG	ORF094 [Staphylococcus virus G1]	1	5e-106	YP_240978.1
PhageB1_173	Hypothetical protein	123990	124433	F	147	17.5	ATG	TAA	ORF100 [Staphylococcus virus G1]	1	2e-99	YP_240979.1
PhageB1_174	Hypothetical protein	124450	125154	F	234	27.4	ATG	TAA	ORF053 [Staphylococcus virus G1]	1	2e-169	YP_240980.1
PhageB1_175	Putative membrane protein	125216	125614	F	132	15.4	ATG	TAA	ORF108 [Staphylococcus virus G1]	1	4e-91	YP_240981.1
PhageB1_176	Hypothetical protein	125761	126003	F	80	9.4	ATG	TAG	ORF182 [Staphylococcus virus G1]	1	4e-49	YP_240982.1
PhageB1_177	Putative membrane protein	126008	126172	F	54	6.3	ATG	TGA	ORF252 [Staphylococcus virus G1]	1	5e-30	YP_240983.1
PhageB1_178	Hypothetical protein	126159	126338	F	59	7.1	TTG	TAA	hypothetical protein [Staphylococcus phage Team1]	0.98	1e-33	YP_009098312.1
PhageB1_179	Hypothetical protein	126374	126550	F	58	7	ATG	TAA	ORF240 [Staphylococcus virus G1]	1	3e-33	YP_240984.1
PhageB1_180	putative membrane protein	126540	127073	F	177	20.9	ATG	TAA	ORF076 [Staphylococcus virus G1]	1	6e-124	YP_240985.1
PhageB1_181	Hypothetical protein	127088	127336	F	82	9.1	ATG	TAA	hypothetical protein [Staphylococcus phage S25-4]	1	1e-45	YP_008854124.1
PhageB1_182	Hypothetical protein	127348	127524	F	58	7	ATG	TAA	ORF241 [Staphylococcus virus G1]	1	1e-31	YP_240986.1
PhageB1_183	Hypothetical protein	127517	127813	F	98	11.3	ATG	TAA	ORF152 [Staphylococcus virus G1]	1	3e-64	YP_240987.1
PhageB1_184	putative membrane protein	127861	128043	F	60	7.2	ATG	TAG	membrane protein [Staphylococcus phage Team1]	0.98	6e-33	YP_009098318.1
PhageB1_185	Hypothetical protein	128056	128424	F	122	14.2	ATG	TAA	ORF119 [Staphylococcus virus G1]	1	1e-82	YP_240989.1
PhageB1_186	Hypothetical protein	128437	128784	F	115	13	ATG	TAA	ORF124 [Staphylococcus virus G1]	1	2e-77	YP_240990.1
PhageB1_187	putative membrane protein	128784	129062	F	92	10.2	ATG	TAA	putative membrane protein MbpI [Staphylococcus phage MSA6]	1	6e-57	AFN38827.1
PhageB1_188	Hypothetical protein	129132	129437	F	101	12.1	ATG	TAG	ORF140 [Staphylococcus virus G1]	1	8e-68	YP_240992.1
PhageB1_189	Hypothetical protein	129452	129802	F	116	13.7	ATG	TAA	ORF122 [Staphylococcus virus G1]	1	4e-77	YP_240993.1
PhageB1_190	Hypothetical protein	129802	130404	F	200	23.4	ATG	TAA	ORF065 [Staphylococcus virus G1]	1	1e-145	YP_240994.1
PhageB1_191	Hypothetical protein	130418	130597	F	59	7.3	ATG	TAA	ORF237 [Staphylococcus virus G1]	1	4e-35	YP_240995.1
PhageB1_192	Hypothetical protein	130601	130669	F	22	2.6	ATG	TAA	hypothetical protein 812_188 [Staphylococcus phage 812]	1	3e-15	YP_009224598.1
PhageB1_193	Hypothetical protein	130733	130807	F	24	2.8	ATG	TAG	hypothetical protein 812_189 [Staphylococcus phage 812]	1	8e-20	YP_009224599.1
PhageB1_194	putative membrane protein	130824	131225	F	133	15	ATG	TAA	ORF107 [Staphylococcus virus G1]	1	2e-87	YP_240996.1
PhageB1_195	Hypothetical protein	131227	131487	F	86	10.1	ATG	TGA	ORF173 [Staphylococcus virus G1]	1	6e-54	YP_240997.1
PhageB1_196	putative membrane protein	131539	131826	F	95	10.5	ATG	TAG	ORF157 [Staphylococcus virus G1]	1	6e-60	YP_240999.1
PhageB1_197	Hypothetical protein	131837	131953	F	38	4.6	ATG	TAG	ORF362 [Staphylococcus virus G1]	1	3e-15	YP_241000.1
PhageB1_198	Hypothetical protein	131943	132206	F	87	9.9	ATG	TAA	ORF170 [Staphylococcus virus G1]	1	1e-53	YP_241001.1
PhageB1_199	Hypothetical protein	132283	132462	F	59	6.4	ATG	TAA	ORF236 [Staphylococcus virus G1]	1	6e-30	YP_241002.1
PhageB1_200	Hypothetical protein	132477	132740	F	87	10.3	ATG	TAA	ORF171 [Staphylococcus virus G1]	1	2e-56	YP_241003.1
PhageB1_201	Hypothetical protein	132743	133060	F	105	12	ATG	TAA	ORF137 [Staphylococcus virus G1]	1	8e-69	YP_241004.1
PhageB1_202	Hypothetical protein	133061	133159	F	32	3.5	GTG	TGA	hypothetical protein [Staphylococcus phage Team1]	0.97	1e-12	YP_009098334.1
PhageB1_203	Hypothetical protein	133427	133741	F	104	11.6	ATG	TAA	hypothetical protein [Staphylococcus phage Team1]	1	2e-68	YP_009098335.1
PhageB1_204	putative membrane protein	133830	133988	F	52	5.7	ATG	TAA	ORF263 [Staphylococcus virus G1]	1	9e-24	YP_241007.1
PhageB1_205	Hypothetical protein	134023	134223	F	66	7.6	ATG	TAA	ORF211 [Staphylococcus virus G1]	1	7e-42	YP_241008.1
PhageB1_206	putative membrane protein	134224	134514	F	96	11.1	ATG	TAA	ORF155 [Staphylococcus virus G1]	1	6e-60	YP_241009.1
PhageB1_207	Hypothetical protein	134606	134914	F	102	12	ATG	TGA	ORF144 [Staphylococcus virus G1]	1	3e-64	YP_241010.1
PhageB1_208	putative robose-phosphate pyrophosphokinase	134911	135819	F	302	35.2	ATG	TAA	ORF031 [Staphylococcus virus G1]	1	0	YP_241011.1
PhageB1_209	putative nicotinate phosphoribosyltransferase	135837	137306	F	489	56.1	ATG	TAA	putative nicotinate phosphoribosyltransferase [Staphylococcus virus K]	1	0	YP_009041424.1
PhageB1_210	Hypothetical protein	137385	137630	F	81	10	ATG	TAA	ORF178 [Staphylococcus virus G1]	1	3e-52	YP_241013.1
PhageB1_211	Hypothetical protein	137650	138042	F	130	15.4	ATG	TAG	ORF113 [Staphylococcus virus G1]	1	2e-87	YP_241014.1
PhageB1_212	Hypothetical protein	138044	138265	F	73	8.9	ATG	TAA	ORF194 [Staphylococcus virus G1]	1	6e-45	YP_241015.1
PhageB1_213	Hypothetical protein	138331	138642	F	103	11.6	ATG	TAA	ORF142 [Staphylococcus virus G1]	1	1e-66	YP_241016.1
PhageB1_214	Hypothetical protein	138645	139154	F	169	20.3	ATG	TAA	ORF082 [Staphylococcus virus G1]	1	4e-119	YP_241017.1
PhageB1_215	Hypothetical protein	139156	139485	F	109	12.6	ATG	TAA	ORF131 [Staphylococcus virus G1]	1	3e-74	YP_241018.1
PhageB1_216	Hypothetical protein	139491	139685	F	64	7.8	ATG	TAA	gpORF179 [Staphylococcus phage A5W]	1	2e-37	ACB89172.1
PhageB1_217	Hypothetical protein	139709	140023	F	104	12	ATG	TAA	ORF139 [Staphylococcus virus G1]	1	2e-67	YP_241019.1
PhageB1_218	Hypothetical protein	140038	140205	F	55	6.5	ATG	TAA	ORF225 [Staphylococcus virus G1]	1	1e-30	YP_241020.1
PhageB1_219	Hypothetical protein	140242	140343	F	33	3.7	ATG	TAA	ORF445 [Staphylococcus virus G1]	1	7e-14	YP_241021.1
