# Supplementary material for: Comparison of Staphylococcus Phage K with Close Phage Relatives Commonly Employed in Phage Therapeutics
Source: Antibiotics (Basel). 2018 Apr 25;7(2):37. doi: 10.3390/antibiotics7020037 (PMC6022877; doi:10.3390/antibiotics7020037)
Supplement: Supplementary file 1 [file antibiotics-07-00037-s001.zip › Ajuebor et al. supplemantary material Table S8_CB.xlsx]

## Sheet: Sheet1
Table S7- tRNA genes of phages B1, JA1, K, FRusau02, ISP, Sb-1, Team 1
B1-tRNA
no	type	location
1	tRNA-Met(cat)	14750-14821
2	tRNA-Trp(cca)	37969-38040
3	tRNA-Phe(gaa)	38047-38119
4	tRNA-Asp(gtc)	38125-38200
JA1-tRNA
no	type	location
1	tRNA-Met(cat)	14325-14396
2	tRNA-Trp(cca)	37542-37613
3	tRNA-Phe(gaa)	37620-37692
4	tRNA-Asp(gtc)	37698-37773
K-tRNA
no	type	location
	tRNA-Met(cat)	14229-14300
	tRNA-Trp(cca)	37448-37519
	tRNA-Phe(gaa)	37526-37598
	tRNA-Asp(gtc)	37604-37679
FRusau02-tRNA
no	type	location
1	tRNA-Met(cat)	14750 -14821
2	tRNA-Trp(cca)*	37968-38039*	*amino acceptor mismatch
3	tRNA-Phe(gaa)	38046-38118
4	tRNA-Asp(gtc)	38124-38199
ISP-tRNA
no	type	location
1	tRNA-Met(cat)	15096-15167
2	tRNA-Trp(cca)	38314-38385
3	tRNA-Phe(gaa)	38392-38464
4	tRNA-Asp(gtc)	38470-38545
Sb-1-tRNA
no	type	location
1	tRNA-Met(cat)	7193-7264
2	tRNA-Trp(cca)	30349-30420
3	tRNA-Phe(gaa)	30427-30499
4	tRNA-Asp(gtc)	30505-30580
Team1-tRNA
no	type	location
1	tRNA-Met(cat)	14737-14808
2	tRNA-Trp(cca)	37954-38025
3	tRNA-Phe(gaa)	38032-38104
4	tRNA-Asp(gtc)	38110-38185
