# Supplementary material for: Comparison of Staphylococcus Phage K with Close Phage Relatives Commonly Employed in Phage Therapeutics
Source: Antibiotics (Basel). 2018 Apr 25;7(2):37. doi: 10.3390/antibiotics7020037 (PMC6022877; doi:10.3390/antibiotics7020037)
Supplement: Supplementary file 1 [file antibiotics-07-00037-s001.zip › Ajuebor et al. supplemantary material Table S2_CB.xlsx]

## Sheet: Sheet1
Table S2: Annotation of the staphylococcal phage vB_SauM_JA1
ORF	Predicted function	Start	Stop	F/R	Size (aa)	Mw (kDa)	Start Codon	Stop codon	Best match (Blastp results)	% Identity	E-value	Accession number
PhageJA1_001	putative terminal repeat encoded protein	486	785	F	99	11.6	ATG	TAA	ORF150 [Staphylococcus virus G1]	1	5e-65	YP_241022.1
PhageJA1_002	putative terminal repeat encoded protein	801	986	F	61	6.8	ATG	TAG	TreB [Staphylococcus phage A5W]	1	9e-31	AHL83358.1
PhageJA1_003	putative terminal repeat encoded protein	1093	1383	F	96	11.3	ATG	TAA	ORF156 [Staphylococcus virus G1]	1	2e-61	YP_241024.1
PhageJA1_004	putative terminal repeat encoded protein	1383	1670	F	95	10.9	ATG	TAA	ORF158 [Staphylococcus virus G1]	1	2e-61	YP_241025.1
PhageJA1_005	putative terminal repeat encoded protein	1670	1963	F	97	11.5	ATG	TAA	ORF154 [Staphylococcus virus G1]	1	3e-64	YP_241026.1
PhageJA1_006	putative terminal repeat encoded protein	1967	2224	F	85	10.2	ATG	TAG	ORF175 [Staphylococcus virus G1]	1	5e-55	YP_241027.1
PhageJA1_007	putative terminal repeat encoded protein	2302	2541	F	79	9.2	ATG	TAG	ORF183 [Staphylococcus virus G1]	1	2e-50	YP_241028.1
PhageJA1_008	putative terminal repeat encoded protein	2552	2899	F	115	13.7	ATG	TGA	ORF125 [Staphylococcus virus G1]	1	2e-77	YP_241029.1
PhageJA1_009	putative terminal repeat encoded protein	3755	4063	F	102	11.8	ATG	TAA	ORF145 [Staphylococcus virus G1]	1	1e-69	YP_241031.1
PhageJA1_010	putative terminal repeat encoded protein	4269	4553	F	94	11	ATG	TAA	ORF159 [Staphylococcus virus G1]	1	8e-64	YP_241032.1
PhageJA1_011	putative terminal repeat encoded protein	4628	4819	F	63	7.7	ATG	TAA	ORF221 [Staphylococcus virus G1]	1	1e-37	YP_241033.1
PhageJA1_012	putative HNH homing endonuclease	5624	5136	R	162	19.6	ATG	TAA	ORF085 [Staphylococcus virus G1]	1	5e-115	YP_241035.1
PhageJA1_013	putative terminal repeat encoded protein	5792	5950	F	52	6.1	ATG	TAA	hypothetical protein [Staphylococcus phage Team1]	1	3e-27	YP_009098148.1
PhageJA1_014	putative terminal repeat encoded protein	6020	6151	F	43	5.2	ATG	TAA	ORF297 [Staphylococcus virus G1]	1	1e-21	YP_241036.1
PhageJA1_015	Hypothetical protein	6319	6555	F	78	9.1	ATG	TAG	hypothetical protein CPT_phageK_gp017 [Staphylococcus virus K]	1	1e-47	YP_009041239.1
PhageJA1_016	putative terminal repeat encoded protein	6635	7105	F	156	17.8	ATG	TAG	ORF092 [Staphylococcus virus G1]	1	3e-105	YP_241038.1
PhageJA1_017	putative terminal repeat encoded protein	7135	7260	F	41	4.6	ATG	TAA	ORF166 [Staphylococcus virus G1]	1	2e-20	YP_241041.1
PhageJA1_018	putative terminal repeat encoded protein	7345	7524	F	59	7.2	ATG	TAA	hypothetical protein [Staphylococcus phage ISP]	1	4e-33	CCA65883.1
PhageJA1_019	Hypothetical protein	8094	7858	R	78	9.6	ATG	TAA	hypothetical protein SA5_0153/152 [Staphylococcus phage SA5]	1	4e-50	AFV80807.1
PhageJA1_020	Hypothetical protein	8581	8096	R	161	19.1	ATG	TAA	ORF088 [Staphylococcus virus G1]	1	3e-111	YP_241045.1
PhageJA1_021	Hypothetical protein	9001	8594	R	135	16.5	ATG	TAA	ORF109 [Staphylococcus virus G1]	1	3e-94	YP_241046.1
PhageJA1_022	Hypothetical protein	9432	9001	R	143	17.3	ATG	TAA	ORF103 [Staphylococcus virus G1]	1	5e-96	YP_241047.1
PhageJA1_023	Hypothetical protein	9626	9435	R	63	7.9	ATG	TAA	ORF224 [Staphylococcus virus G1]	1	1e-36	YP_241048.1
PhageJA1_024	putative membrane protein	10108	9623	R	161	18.3	ATG	TGA	conserved hypothetical protein [Staphylococcus phage Sb-1]	1	1e-110	YP_008873528.1
PhageJA1_025	Hypothetical protein	10532	10101	R	143	16.7	ATG	TAA	ORF104 [Staphylococcus virus G1]	1	2e-98	YP_241050.1
PhageJA1_026	putative nucleotidyl transferase	11088	10546	R	180	21.5	ATG	TAA	ORF073 [Staphylococcus virus G1]	1	4e-126	YP_241051.1
PhageJA1_027	Hypothetical protein	11588	11100	R	162	19.5	ATG	TAG	ORF086 [Staphylococcus virus G1]	1	7e-118	YP_241052.1
PhageJA1_028	Hypothetical protein	11999	11601	R	132	16.1	ATG	TAA	ORF111 [Staphylococcus virus G1]	1	1e-89	YP_241053.1
PhageJA1_029	putative serine threonine protein phosphatase I	12703	11996	R	235	27.7	ATG	TGA	serine threonine protein phosphatase I [Staphylococcus phage JD007]	1	2e-172	YP_007112835.1
PhageJA1_030	Hypothetical protein	13261	12803	R	152	17.6	ATG	TAA	ORF070 [Staphylococcus virus G1]	1	2e-105	YP_241055.1
PhageJA1_031	putative tail protein	13690	13373	R	105	11.8	GTG	TAA	ORF138 [Staphylococcus virus G1]	0.99	4e-67	YP_241056.1
PhageJA1_032	Hypothetical protein	15224	14676	R	182	21.9	ATG	TGA	ORF071 [Staphylococcus virus G1]	0.99	8e-125	YP_241057.1
PhageJA1_033	Hypothetical protein	15446	15228	R	72	8.4	ATG	TAA	ORF201 [Staphylococcus virus G1]	1	4e-44	YP_241058.1
PhageJA1_034	Hypothetical protein	15641	15447	R	64	7.6	ATG	TAA	ORF218 [Staphylococcus virus G1]	1	2e-38	YP_241059.1
PhageJA1_035	Hypothetical protein	16368	15631	R	245	28.7	ATG	TAA	ORF050 [Staphylococcus virus G1]	1	3e-175	YP_241060.1
PhageJA1_036	Hypothetical protein	16535	16431	R	34	4.1	ATG	TAA	ORF437 [Staphylococcus virus G1]	1	1e-14	YP_241061.1
PhageJA1_037	Hypothetical protein	16786	16547	R	79	9.4	ATG	TAA	gpORF020 [Staphylococcus phage A5W]	1	3e-51	ACB89011.1
PhageJA1_038	Hypothetical protein	17177	16788	R	129	15.2	ATG	TAA	ORF114 [Staphylococcus virus G1]	1	7e-90	YP_241063.1
PhageJA1_039	Hypothetical protein	17449	17276	R	57	6.8	ATG	TAA	ORF245 [Staphylococcus virus G1]	1	7e-35	YP_241064.1
PhageJA1_040	Hypothetical protein	17972	17490	R	160	18.8	ATG	TGA	ORF090 [Staphylococcus virus G1]	1	7e-111	YP_241065.1
PhageJA1_041	Hypothetical protein	18564	18022	R	180	20.4	ATG	TAA	ORF072 [Staphylococcus virus G1]	1	4e-124	YP_241066.1
PhageJA1_042	Hypothetical protein	19097	18564	R	177	20.7	ATG	TAA	ORF077 [Staphylococcus virus G1]	1	1e-124	YP_241067.1
PhageJA1_043	putative membrane protein	19264	19100	R	54	6.3	ATG	TAA	ORF256 [Staphylococcus virus G1]	1	7e-30	YP_241068.1
PhageJA1_044	putative membrane protein	19542	19267	R	91	10.9	ATG	TAA	ORF163 [Staphylococcus virus G1]	1	8e-54	YP_241069.1
PhageJA1_045	Hypothetical protein	20387	19542	R	281	31.7	ATG	TAA	ORF038 [Staphylococcus virus G1]	1	0	YP_241070.1
PhageJA1_046	putative AAA family ATPase	21517	20399	R	372	42.2	ATG	TAG	ORF024 [Staphylococcus virus G1]	1	0	YP_241071.1
PhageJA1_047	Hypothetical protein	21997	21671	R	108	13	GTG	TAA	ORF134 [Staphylococcus virus G1]	0.99	3e-73	YP_241072.1
PhageJA1_048	Hypothetical protein	22406	21990	R	138	16	ATG	TAA	ORF106 [Staphylococcus virus G1]	1	5e-96	YP_241073.1
PhageJA1_049	putative nucleoside triphosphate pyrophosphohydrolase	22841	22539	R	100	11.3	ATG	TAA	ORF149 [Staphylococcus virus G1]	1	7e-65	YP_241074.1
PhageJA1_050	Hypothetical protein	23029	22841	R	62	7.3	ATG	TAA	ORF228 [Staphylococcus virus G1]	1	2e-35	YP_241075.1
PhageJA1_051	Hypothetical protein	23234	23073	R	53	6.4	ATG	TAA	ORF259 [Staphylococcus virus G1]	1	6e-30	YP_241076.1
PhageJA1_052	Hypothetical protein	25282	23234	R	682	79.8	ATG	TAA	ORF007 [Staphylococcus virus G1]	1	0	YP_241077.1
PhageJA1_053	Hypothetical protein	25623	25360	R	87	10.1	ATG	TAA	ORF172 [Staphylococcus virus G1]	1	7e-56	YP_241079.1
PhageJA1_054	Hypothetical protein	25813	25640	R	57	6.7	TTG	TAG	hypothetical protein [Staphylococcus phage JD007]	0.98	7e-32	YP_007112812.1
PhageJA1_055	MbpB (putative membrane protein)	26398	25820	R	192	21.4	ATG	TAG	ORF068 [Staphylococcus virus G1]	1	7e-131	YP_241080.1
PhageJA1_056	putative nucleoside 2-deoxyribosyltransferase	27017	26391	R	208	23.8	ATG	TAA	ORF061 [Staphylococcus virus G1]	1	2e-151	YP_241081.1
PhageJA1_057	putative DNA ligase	27906	27010	R	298	35	ATG	TAA	ORF032 [Staphylococcus virus G1]	1	0	YP_241082.1
PhageJA1_058	Hypothetical protein	28130	27906	R	74	8.2	ATG	TAA	hypothetical protein [Staphylococcus phage JD007]	1	1e-40	YP_007112808.1
PhageJA1_059	putative PhoH-related protein	28939	28199	R	246	28.6	ATG	TAA	ORF049 [Staphylococcus virus G1]	1	0	YP_241083.1
PhageJA1_060	Hypothetical protein	29605	28991	R	204	23	ATG	TAG	ORF063 [Staphylococcus virus G1]	1	4e-145	YP_241084.1
PhageJA1_061	putative ribonuclease	30046	29621	R	141	15.8	ATG	TAA	ORF096 [Staphylococcus virus G1]	1	2e-95	YP_241085.1
PhageJA1_062	Hypothetical protein	30227	30036	R	63	7.5	ATG	TAG	ORF222 [Staphylococcus virus G1]	1	5e-38	YP_241086.1
PhageJA1_063	Hypothetical protein	30891	30250	R	213	24.6	ATG	TAA	ORF057 [Staphylococcus virus G1]	1	1e-144	YP_241087.1
PhageJA1_064	putatitive transcriptional regulator	31111	30881	R	76	8.8	ATG	TAA	ORF187 [Staphylococcus virus G1]	1	2e-47	YP_241088.1
PhageJA1_065	Hypothetical protein	31341	31114	R	75	9.2	ATG	TAA	ORF190 [Staphylococcus virus G1]	1	1e-45	YP_241089.1
PhageJA1_066	putative transglycosylase	32143	31451	R	230	24.8	ATG	TAA	ORF054 [Staphylococcus virus G1]	1	3e-168	YP_241090.1
PhageJA1_067	Hypothetical protein	32965	32330	R	211	24.8	ATG	TAA	ORF058 Staphylococcus virus G1	1	1e-152	YP_241091.1
PhageJA1_068	Putative membrane protein	33823	33032	R	263	22.5	ATG	TAA	ORF044 [Staphylococcus virus G1]	0.99	0	YP_241091.2
PhageJA1_069	Hypothetical protein	34131	33823	R	102	12.2	ATG	TAA	ORF146 [Staphylococcus virus G1]	1	8e-66	YP_241093.1
PhageJA1_070	putative endolysin	34873	34244	R	209	23.1	ATG	TAG	ORF060 [Staphylococcus virus G1]	1	3e-155	YP_241094.1
PhageJA1_070A	Hypothetical protein	34944	34870	R	24	2.8	TTG	TGA	exodeoxyribonuclease VII large subunit [Enterococcus termitis]	0.37	2.8	WP_069661600.1
PhageJA1_071	putative HNH endonuclease	35644	35144	R	166	19.2	ATG	TAA	ORF084 [Staphylococcus virus G1]	1	2e-117	YP_241095.1
PhageJA1_072	putative endolysin	36607	35804	R	267	29.8	ATG	TAA	ORF042 [Staphylococcus virus G1]	1	0	YP_241096.1
PhageJA1_073	putative holin	37110	36607	R	167	18.1	ATG	TAA	ORF083 [Staphylococcus virus G1]	1	5e-117	YP_241097.1
PhageJA1_074	Hypothetical protein	37380	37195	R	61	7.1	ATG	TAA	ORF233 [Staphylococcus virus G1]	1	2e-34	YP_241098.1
PhageJA1_075	Hypothetical protein	39145	38927	R	72	8.7	ATG	TAA	ORF200 [Staphylococcus virus G1]	0.99	4e-45	YP_241099.1
PhageJA1_076	Hypothetical protein	39832	39623	R	69	8	ATG	TAA	ORF207 [Staphylococcus virus G1]	1	3e-43	YP_241100.1
PhageJA1_077	Hypothetical protein	40177	39845	R	110	12.5	TTG	TAG	ORF209 [Staphylococcus virus G1]	0.99	2e-69	YP_007112791.1
PhageJA1_078	putative membrane protein	40516	40190	R	108	13.1	TTG	TAG	hypothetical protein [Staphylococcus phage IME-SA2]	0.98	5e-70	AKC02471.1
PhageJA1_079	Hypothetical protein	40815	40549	R	88	10.1	ATG	TAA	ORF169 [Staphylococcus virus G1]	1	6e-51	YP_241102.1
PhageJA1_080	Putative membrane protein	41094	41360	F	88	10.3	ATG	TAA	ORF168 [Staphylococcus virus G1]	1	7e-55	YP_241103.1
PhageJA1_081	Hypothetical protein	41338	41616	F	92	10.6	ATG	TGA	ORF161 [Staphylococcus virus G1]	1	2e-61	YP_241104.1
PhageJA1_082	Hypothetical protein	41613	42023	F	136	15.6	TTG	TAA	ORF133 [Staphylococcus virus G1]	0.99	4e-92	YP_241105.1
PhageJA1_083	putative terminase large subunit	42038	42235	F	65	7.7	ATG	TAA	terminase large subunit [Staphylococcus phage Team1]	1	4e-41	YP_009098219.1
PhageJA1_084	Hypothetical protein	42529	43500	F	323	38.6	TTG	TAA	hypothetical protein [Staphylococcus phage Team1]	0.99	0	YP_009098220.1
PhageJA1_085	putative terminase large subunit	43641	45188	F	515	59.7	ATG	TAG	Ter [Staphylococcus phage MSA6]	1	0	AFN38730.1
PhageJA1_086	putative structural protein	45181	46002	F	273	30.7	ATG	TAG	hypothetical protein [Staphylococcus phage Team1]	1	0	YP_009098222.1
PhageJA1_087	Hypothetical protein	45989	46162	F	57	6.7	GTG	TGA	ORF235 [Staphylococcus virus G1]	1	4e-30	YP_240894.1
PhageJA1_088	Hypothetical protein	46159	46638	F	159	18.5	ATG	TAA	ORF091 [Staphylococcus virus G1]	1	1e-110	YP_240895.1
PhageJA1_089	putative membrane protein	46755	47837	F	360	39.5	ATG	TAA	membrane protein [Staphylococcus phage Team1]	0.99	0	YP_009098225.1
PhageJA1_090	putative membrane protein	47914	48264	F	116	13.1	TTG	TAA	ORF120 [Staphylococcus virus G1]	0.99	4e-74	YP_240898.1
PhageJA1_091	putative portal protein	48282	48653	F	123	14.5	TTG	TAG	hypothetical protein [Staphylococcus phage phiIPLA-RODI]	1	9e-84	YP_009195910.1
PhageJA1_092	putative portal protein	48657	50348	F	563	64.1	TTG	TAG	ORF014 [Staphylococcus virus G1]	0.99	0	YP_240900.1
PhageJA1_093	putitive prohead protease	50542	51315	F	257	28.6	TTG	TAG	ORF048 [Staphylococcus virus G1]	0.99	0	YP_240901.1
PhageJA1_094	Hypothetical protein	51334	52290	F	318	35.9	ATG	TAA	ORF029 [Staphylococcus virus G1],	1	0	YP_240902.1
PhageJA1_095	putative major capsid protein	52406	53797	F	463	51.2	ATG	TAA	ORF016 [Staphylococcus virus G1]	1	0	YP_240903.1
PhageJA1_096	Hypothetical protein	53889	54185	F	98	11.3	ATG	TAA	ORF151 [Staphylococcus virus G1]	1	1e-60	YP_240904.1
PhageJA1_097	Hypothetical protein	54198	55106	F	302	34.2	ATG	TAA	ORF030 [Staphylococcus virus G1]	1	0	YP_240905.1
PhageJA1_098	Putative capsid protein	55120	55998	F	292	33.7	ATG	TAA	ORF034 [Staphylococcus virus G1]	1	0	YP_240906.1
PhageJA1_099	Hypothetical protein	55998	56618	F	206	23.8	ATG	TAA	ORF062 [Staphylococcus virus G1]	1	1e-149	YP_240907.1
PhageJA1_100	Hypothetical protein	56637	57473	F	278	31.8	ATG	TAG	ORF039 [Staphylococcus virus G1]	1	0	YP_240908.1
PhageJA1_101	Hypothetical protein	57475	57690	F	71	8.3	ATG	TAA	ORF202 [Staphylococcus virus G1]	1	3e-46	YP_240909.1
PhageJA1_102	putative tail sheath protein	57717	59480	F	587	64.5	ATG	TAG	putative tail sheath protein [Staphylococcus virus K]	0.99	0	YP_009041322.1
PhageJA1_103	putative tail tube protein	59553	59981	F	142	15.9	ATG	TAA	ORF105 [Staphylococcus virus G1]	1	8e-101	YP_240911.1
PhageJA1_104	Hypothetical protein	60078	60218	F	46	5.4	ATG	TAA	ORF293 [Staphylococcus virus G1]	1	1e-23	YP_240912.1
PhageJA1_105	Hypothetical protein	60261	60719	F	152	18.1	ATG	TAA	ORF093 [Staphylococcus virus G1]	1	1e-108	YP_240913.1
PhageJA1_106	Putative membrane protein	60732	60926	F	64	7.2	ATG	TAG	ORF215 [Staphylococcus virus G1]	1	5e-35	YP_240914.1
PhageJA1_107	putative virion component	61008	61319	F	103	12.3	ATG	TAA	ORF141 [Staphylococcus virus G1]	1	9e-67	YP_240915.1
PhageJA1_108	Hypothetical protein	61451	61909	F	152	18.1	ATG	TAA	ORF095 [Staphylococcus virus G1]	1	3e-106	YP_240916.1
PhageJA1_109	putative tail morphogenetic protein	61953	62489	F	178	20.9	ATG	TAA	ORF074 [Staphylococcus virus G1]	1	7e-127	YP_240917.1
PhageJA1_110	putative DNA transfer protein	62545	66600	F	1351	143.8	ATG	TAG	DNA transfer protein [Staphylococcus phage IME-SA118]	1	0	AKQ07126.1
PhageJA1_111	putative secretory antigen SsaA-like protein	66679	69105	F	808	91.3	ATG	TAA	secretory antigen SsaA-like protein [Staphylococcus phage IME-SA119]	1	0	AKQ07397.1
PhageJA1_112	putative peptidoglycan hydrolase, tail morphogenetic protein E	69119	70006	F	295	34.6	ATG	TAA	ORF033 [Staphylococcus virus G1]	1	0	YP_240922.1
PhageJA1_113	putative phosphodiesterase	70006	72552	F	848	96.1	ATG	TAA	ORF004 [Staphylococcus virus G1]	1	0	YP_240923.1
PhageJA1_114	Hypothetical protein	72659	73450	F	263	29.3	ATG	TAA	ORF043 [Staphylococcus virus G1]	1	0	YP_240924.1
PhageJA1_115	Hypothetical protein	73450	73974	F	174	20	ATG	TAA	ORF078 [Staphylococcus virus G1]	1	2e-122	YP_240925.1
PhageJA1_116	putative baseplate protein	73974	74678	F	234	26.6	ATG	TAG	ORF052 [Staphylococcus virus G1]	1	2e-172	YP_240926.1
PhageJA1_117	putative baseplate J protein	74693	75739	F	348	39.2	ATG	TAA	ORF027 [Staphylococcus virus G1]	0.99	0	YP_240927.1
PhageJA1_118	putative tail morphogenetic protein F	75760	78819	F	1019	116.4	GTG	TAA	conserved hypothetical protein [Staphylococcus phage Sb-1]	0.99	0	YP_008873618.1
PhageJA1_119	putative structural protein	78930	79451	F	173	19.2	ATG	TAA	ORF079 [Staphylococcus virus G1]	1	2e-123	YP_240929.1
PhageJA1_120	putative adsorption-associated tail protein	79472	82930	F	1152	129.1	ATG	TAA	ORF002 [Staphylococcus virus G1]	1	0	YP_240930.1
PhageJA1_121	Hypothetical protein	82979	83137	F	52	6.2	ATG	TAG	ORF262 [Staphylococcus virus G1]	1	2e-27	YP_240931.1
PhageJA1_122	putative capsid and scaffold protein	83138	85060	F	640	72.6	ATG	TAA	capsid and scaffold protein [Staphylococcus phage IME-SA2]	0.99	0	AKC02517.1
PhageJA1_123	Hypothetical protein	85083	85457	F	124	14.6	ATG	TAA	ORF117 [Staphylococcus virus G1]	1	9e-85	YP_240933.1
PhageJA1_124	putative structural protein	85464	86840	F	458	50.4	ATG	TAG	putative structural protein [Staphylococcus phage SA5]	0.99	0	AFV80704.1
PhageJA1_125	putative DNA helicase	86932	88680	F	582	67.2	ATG	TAG	ORF012 [Staphylococcus virus G1]	1	0	YP_240935.1
PhageJA1_126	putative Rep protein	88692	90305	F	537	63.2	ATG	TAA	ORF013 [Staphylococcus virus G1]	1	0	YP_240936.1
PhageJA1_127	putative DNA helicase	90298	91740	F	480	54.6	ATG	TAA	ORF015 [Staphylococcus virus G1]	1	0	YP_240937.1
PhageJA1_128	putative recombination exonuclease	91819	92856	F	315	40.1	ATG	TAA	ORF028 [Staphylococcus virus G1]	1	0	YP_240938.1
PhageJA1_129	Hypothetical protein	92856	93233	F	125	14.9	ATG	TAA	ORF110 [Staphylococcus virus G1]	1	2e-86	YP_240939.1
PhageJA1_130	putative recombination related exonuclease	93233	95152	F	639	73.4	ATG	TAA	ORF009 [Staphylococcus virus G1]	0.99	0	YP_240940.1
PhageJA1_131	Hypothetical protein	95152	95748	F	198	23.2	ATG	TAG	hypothetical protein [Staphylococcus phage IME-SA1]	1	2e-143	AKC02281.1
PhageJA1_132	putative DNA primase	95763	96830	F	355	40.9	ATG	TAG	ORF026 [Staphylococcus virus G1]	1	0	YP_240942.1
PhageJA1_133	Hypothetical protein	96897	97235	F	112	13	ATG	TAA	ORF127 [Staphylococcus virus G1]	1	1e-72	YP_240943.1
PhageJA1_134	Hypothetical protein	97235	97686	F	150	17	ATG	TAA	ORF098 [Staphylococcus virus G1]	1	1e-101	YP_240944.1
PhageJA1_135	putative resolvase	97674	98282	F	202	23.6	ATG	TAA	ORF064 [Staphylococcus virus G1]	1	7e-149	YP_240945.1
PhageJA1_136	putative ribonuclotide reductase stimulatory protein	98260	98691	F	143	16.2	ATG	TAA	ribonucleotide reductase stimulatory protein [Staphylococcus phage Team1]	1	3e-98	YP_009098273.1
PhageJA1_137	putative ribonucleotide reductase of class Ib (aerobic) alpha subunit	98706	100820	F	704	80.1	ATG	TAG	ribonucleotide reductase of class Ib (aerobic) alpha subunit [Staphylococcus phage IME-SA2]	1	0	AKC02533.1
PhageJA1_138	putative ribonucleotide reductase minor subunit	100834	101883	F	349	40.4	ATG	TAA	putative ribonucleotide reductase minor subunit [Staphylococcus phage GH15]	1	0	YP_007002259.1
PhageJA1_139	Hypothetical protein	101901	102230	F	109	12.4	ATG	TAG	ORF130 [Staphylococcus virus G1]	1	2e-73	YP_240949.1
PhageJA1_140	putative thioredoxin-like protein	102214	102534	F	106	12.1	ATG	TAA	thioredoxin-like protein [Staphylococcus phage JD007]	1	7e-70	YP_007112949.1
PhageJA1_141	Hypothetical protein	102741	103337	F	198	23.5	ATG	TAA	ORF066 [Staphylococcus virus G1]	1	1e-141	YP_240951.1
PhageJA1_142	putative integration host factor	103347	103652	F	101	11.9	ATG	TAA	ORF147 [Staphylococcus virus G1]	1	5e-67	YP_240952.1
PhageJA1_143	putative DNA polymerase	103728	104600	F	290	33.2	ATG	TGA	putative DNA polymerase A [Staphylococcus virus K]	1	0	YP_009041363.1
PhageJA1_144	Hypothetical protein	104766	105278	F	170	20.3	GTG	TAA	ORF081 [Staphylococcus virus G1]	0.99	7e-119	YP_240954.1
PhageJA1_145	putative DNA polymerase-associated exonuclease	105414	106757	F	447	52.8	ATG	TAA	PolA [Staphylococcus phage MSA6]	1	0	AFN38789.1
PhageJA1_146	putative HNH endonuclease	107025	107732	F	235	27.5	ATG	TAA	putative HNH endonuclease [Staphylococcus virus K]	1	2e-170	YP_009041365.1
PhageJA1_147	putative DNA polymerase	107966	108826	F	286	32.9	ATG	TAA	DNA polymerase [Staphylococcus phage phiIPLA-RODI]	1	0	YP_009195964.1
PhageJA1_148	Hypothetical protein	108895	109137	F	80	9	GTG	TAA	ORF181 [Staphylococcus virus G1]	0.99	5e-50	YP_240959.1
PhageJA1_149	Hypothetical protein	109154	109636	F	160	18.9	ATG	TAA	ORF089 [Staphylococcus virus G1]	1	8e-116	YP_240960.1
PhageJA1_150	Hypothetical protein	109723	110994	F	423	46.9	ATG	TAA	ORF020 [Staphylococcus virus G1]	1	0	YP_240961.1
PhageJA1_151	putative DNA repair protein	111054	111278	F	74	7.9	ATG	TAG	recombinase a [Staphylococcus phage Team1]	1	8e-45	YP_009098288.1
PhageJA1_152	putative endonuclease	111623	112591	F	322	38.3	ATG	TAA	endonuclease [Staphylococcus phage Team1]	1	0	YP_009098289.1
PhageJA1_153	putative DNA repair protein	112739	113686	F	315	35.7	ATG	TAA	ORF021 [Staphylococcus virus G1]	1	0	YP_240962.1
PhageJA1_154	Hypothetical protein	113690	114043	F	117	13.4	ATG	TAA	ORF121 [Staphylococcus virus G1]	1	5e-80	YP_240963.1
PhageJA1_155	putative RNA polymerase sigma factor	114030	114692	F	220	26.6	ATG	TAG	ORF056 [Staphylococcus virus G1]	1	5e-157	YP_240964.1
PhageJA1_156	putative Ig-like protein	114820	115443	F	207	23	ATG	TAA	hypothetical protein [Staphylococcus phage IME-SA1]	1	1e-148	AKC02307.1
PhageJA1_157	putative major tail ptotein	115457	115978	F	173	18.2	ATG	TAG	putative major tail protein [Staphylococcus phage SA5]	1	6e-117	AFV80732.1
PhageJA1_158	putative major tail protein	115993	116220	F	75	7.8	ATG	TAA	ORF189 [Staphylococcus virus G1]	1	1e-45	YP_240967.1
PhageJA1_159	Hypothetical protein	116316	116576	F	86	10.3	ATG	TAA	ORF174 [Staphylococcus virus G1]	1	1e-55	YP_240968.1
PhageJA1_160	Hypothetical protein	116580	117335	F	251	29.2	ATG	TAA	ORF046 [Staphylococcus virus G1]	1	0	YP_240969.1
PhageJA1_161	putative DNA repair exonuclease	117328	118578	F	416	47.6	ATG	TAA	ORF022 [Staphylococcus virus G1]	1	0	YP_240970.1
PhageJA1_162	Hypothetical protein	118592	118960	F	122	14	ATG	TGA	ORF118 [Staphylococcus virus G1]	1	2e-81	YP_240971.1
PhageJA1_163	Hypothetical protein	118947	119258	F	103	12	ATG	TAG	ORF143 [Staphylococcus virus G1]	1	7e-69	YP_240972.1
PhageJA1_164	Hypothetical protein	119322	119858	F	178	20.8	ATG	TAA	ORF075 [Staphylococcus virus G1]	1	4e-128	YP_240973.1
PhageJA1_165	Hypothetical protein	119851	120618	F	255	30.1	ATG	TAG	ORF045 [Staphylococcus virus G1]	1	0	YP_240974.1
PhageJA1_166	Hypothetical protein	120596	121042	F	148	17.3	ATG	TAA	ORF099 [Staphylococcus virus G1]	1	2e-104	YP_240975.1
PhageJA1_167	Hypothetical protein	121042	121905	F	287	32.4	ATG	TAG	ORF036 [Staphylococcus virus G1]	1	0	YP_240976.1
PhageJA1_168	Hypothetical protein	122277	123008	F	243	28.4	ATG	TAG	ORF047 [Staphylococcus virus G1]	1	5e-174	YP_240977.1
PhageJA1_169	Hypothetical protein	123026	123484	F	152	17.8	ATG	TAG	ORF094 [Staphylococcus virus G1]	1	4e-106	YP_240978.1
PhageJA1_170	Hypothetical protein	123549	123992	F	147	17.5	ATG	TAA	ORF100 [Staphylococcus virus G1]	1	2e-99	YP_240979.1
PhageJA1_171	Hypothetical protein	124009	124713	F	234	27.4	ATG	TAA	ORF053 [Staphylococcus virus G1]	1	2e-169	YP_240980.1
PhageJA1_172	Putative membrane protein	124775	125173	F	132	15.4	ATG	TAA	ORF108 [Staphylococcus virus G1]	1	4e-91	YP_240981.1
PhageJA1_173	Hypothetical protein	125320	125562	F	80	9.4	ATG	TAG	ORF182 [Staphylococcus virus G1]	1	4e-49	YP_240982.1
PhageJA1_174	Putative membrane protein	125567	125731	F	54	6.3	ATG	TGA	ORF252 [Staphylococcus virus G1]	1	5e-30	YP_240983.1
PhageJA1_175	Hypothetical protein	125718	125897	F	59	7.1	TTG	TAA	hypothetical protein [Staphylococcus phage Team1]	0.98	1e-33	YP_009098312.1
PhageJA1_176	Hypothetical protein	125933	126109	F	58	7	ATG	TAA	ORF240 [Staphylococcus virus G1]	1	3e-33	YP_240984.1
PhageJA1_177	putative membrane protein	126099	126632	F	177	20.9	ATG	TAA	ORF076 [Staphylococcus virus G1]	1	6e-124	YP_240985.1
PhageJA1_178	Hypothetical protein	126647	126895	F	82	9.1	ATG	TAA	hypothetical protein [Staphylococcus phage S25-4]	1	1e-45	YP_008854124.1
PhageJA1_179	Hypothetical protein	126907	127083	F	58	7	ATG	TAA	ORF241 [Staphylococcus virus G1]	1	1e-31	YP_240986.1
PhageJA1_180	Hypothetical protein	127076	127372	F	98	11.3	ATG	TAA	ORF152 [Staphylococcus virus G1]	1	3e-64	YP_240987.1
PhageJA1_181	putative membrane protein	127425	127607	F	60	7.2	ATG	TAG	membrane protein [Staphylococcus phage Team1]	1	1e-33	YP_009098318.1
PhageJA1_182	Hypothetical protein	127620	127988	F	122	14.2	ATG	TAA	ORF119 [Staphylococcus virus G1]	1	1e-82	YP_240989.1
PhageJA1_183	Hypothetical protein	128001	128348	F	115	13	ATG	TAA	ORF124 [Staphylococcus virus G1]	1	2e-77	YP_240990.1
PhageJA1_184	putative membrane protein	128348	128626	F	92	10.2	ATG	TAA	putative membrane protein MbpI [Staphylococcus phage MSA6]	1	6e-57	AFN38827.1
PhageJA1_185	Hypothetical protein	128696	129001	F	101	12.1	ATG	TAG	ORF140 [Staphylococcus virus G1]	1	8e-68	YP_240992.1
PhageJA1_186	Hypothetical protein	129016	129366	F	116	13.7	ATG	TAA	ORF122 [Staphylococcus virus G1]	1	4e-77	YP_240993.1
PhageJA1_187	Hypothetical protein	129366	129968	F	200	23.4	ATG	TAA	ORF065 [Staphylococcus virus G1]	1	1e-145	YP_240994.1
PhageJA1_188	Hypothetical protein	129982	130161	F	59	7.3	ATG	TAA	ORF237 [Staphylococcus virus G1]	1	4e-35	YP_240995.1
PhageJA1_188A	Hypothetical protein	130165	130233	F	22	2.6	ATG	TAA	hypothetical protein 812_188 [Staphylococcus phage 812]	1	3e-15	YP_009224598.1
PhageJA1_189	Hypothetical protein	130297	130371	F	24	2.8	ATG	TAG	hypothetical protein 812_189 [Staphylococcus phage 812]	1	8e-20	YP_009224599.1
PhageJA1_190	putative membrane protein	130388	130789	F	133	15	ATG	TAA	ORF107 [Staphylococcus virus G1]	1	2e-87	YP_240996.1
PhageJA1_191	Hypothetical protein	130791	131051	F	86	10.1	ATG	TGA	ORF173 [Staphylococcus virus G1]	1	6e-54	YP_240997.1
PhageJA1_192	putative membrane protein	131103	131390	F	95	10.5	ATG	TAG	ORF157 [Staphylococcus virus G1]	1	6e-60	YP_240999.1
PhageJA1_193	Hypothetical protein	131401	131517	F	38	4.6	ATG	TAG	ORF362 [Staphylococcus virus G1]	1	3e-15	YP_241000.1
PhageJA1_194	Hypothetical protein	131507	131770	F	87	9.9	ATG	TAA	ORF170 [Staphylococcus virus G1]	1	1e-53	YP_241001.1
PhageJA1_195	Hypothetical protein	131847	132026	F	59	6.4	ATG	TAA	ORF236 [Staphylococcus virus G1]	1	6e-30	YP_241002.1
PhageJA1_196	Hypothetical protein	132041	132304	F	87	10.3	ATG	TAA	ORF171 [Staphylococcus virus G1]	1	2e-56	YP_241003.1
PhageJA1_197	Hypothetical protein	132307	132624	F	105	12	ATG	TAA	ORF137 [Staphylococcus virus G1]	1	8e-69	YP_241004.1
PhageJA1_198	putative membrane protein	132795	132953	F	52	5.7	ATG	TAA	ORF263 [Staphylococcus virus G1]	1	9e-24	YP_241007.1
PhageJA1_199	Hypothetical protein	132988	133188	F	66	7.6	ATG	TAA	ORF211 [Staphylococcus virus G1]	1	7e-42	YP_241008.1
PhageJA1_200	putative membrane protein	133189	133479	F	96	11.1	ATG	TAA	ORF155 [Staphylococcus virus G1]	1	6e-60	YP_241009.1
PhageJA1_201	Hypothetical protein	133571	133870	F	99	11.7	ATG	TAA	ORF144 [Staphylococcus virus G1]	1	3e-62	YP_241010.1
PhageJA1_202	putative robose-phosphate pyrophosphokinase	133876	134784	F	302	35.2	ATG	TAA	ORF031 [Staphylococcus virus G1]	1	0	YP_241011.1
PhageJA1_203	putative nicotinate phosphoribosyltransferase	134802	136271	F	489	56.1	ATG	TAA	putative nicotinate phosphoribosyltransferase [Staphylococcus virus K]	1	0	YP_009041424.1
PhageJA1_204	Hypothetical protein	136350	136595	F	81	10	ATG	TAA	ORF178 [Staphylococcus virus G1]	1	3e-52	YP_241013.1
PhageJA1_205	Hypothetical protein	136615	137007	F	130	15.4	ATG	TAG	ORF113 [Staphylococcus virus G1]	1	2e-87	YP_241014.1
PhageJA1_206	Hypothetical protein	137009	137230	F	73	8.9	ATG	TAA	ORF194 [Staphylococcus virus G1]	1	6e-45	YP_241015.1
PhageJA1_207	Hypothetical protein	137296	137607	F	103	11.6	ATG	TAA	ORF142 [Staphylococcus virus G1]	1	1e-66	YP_241016.1
PhageJA1_208	Hypothetical protein	137610	138119	F	169	20.3	ATG	TAA	ORF082 [Staphylococcus virus G1]	1	4e-119	YP_241017.1
PhageJA1_209	Hypothetical protein	138121	138450	F	109	12.6	ATG	TAA	ORF131 [Staphylococcus virus G1]	1	3e-74	YP_241018.1
PhageJA1_210	Hypothetical protein	138456	138650	F	64	7.8	ATG	TAA	gpORF179 [Staphylococcus phage A5W]	1	2e-37	ACB89172.1
PhageJA1_211	Hypothetical protein	138674	138988	F	104	12	ATG	TAA	ORF139 [Staphylococcus virus G1]	1	2e-67	YP_241019.1
PhageJA1_212	Hypothetical protein	139003	139170	F	55	6.5	ATG	TAA	ORF225 [Staphylococcus virus G1]	1	1e-30	YP_241020.1
PhageJA1_213	Hypothetical protein	139207	139308	F	33	3.7	ATG	TAA	ORF445 [Staphylococcus virus G1]	1	7e-14	YP_241021.1
